# Supplementary material for: Sibling rivalry among the ZBTB transcription factor family: homodimers versus heterodimers
Source: Life Sci Alliance. 2022 Sep 12;5(11):e202201474. doi: 10.26508/lsa.202201474 (PMC9468604; doi:10.26508/lsa.202201474)
Supplement: Supplementary file 2 [file LSA-2022-01474_TableS2.xlsx]

## Sheet: BCL6
2019-09-18 BCL6-RFP--BCL6-GFP
Picture No	Cell No	Interaction(1/0)
1	1	1
1	2	1
1	3	1
1	4	1
1	5	0
1	6	0
1	7	1
1	8	1
1	9	1
1	10	1
1	11	0
1	12	1
1	13	1
1	14	1
2	1	0
2	2	1
2	3	1
2	4	1
2	5	1
2	6	1
2	7	1
2	8	1
2	9	1
2	10	1
2	11	0
2	12	1
2	13	1
2	14	1
2	15	1
2	16	1
3	1	1
3	2	1
3	3	1
3	4	1
3	5	1
3	6	1
3	7	1
3	8	1
3	9	1
3	10	1
3	11	0
3	12	1
4	1	1
4	2	1
4	3	1
4	4	1
4	5	1
4	6	1
4	7	1
4	8	1
4	9	1
4	10	1
4	11	1
4	12	1
4	13	0
4	14	1
4	15	1
4	16	1
4	17	1
4	18	1
5	1	1
5	2	0
5	3	0
5	4	0
5	5	0
5	6	0
5	7	1
5	8	1
5	9	0
5	10	1
5	11	1
5	12	1
5	13	1
6	1	1
6	2	0
6	3	0
6	4	0
6	5	0
6	6	0
6	7	1
6	8	1
6	9	0
6	10	1
6	11	1
6	12	1
6	13	1
7	1	1
7	2	1
7	3	1
7	4	1
7	5	1
7	6	1
8	1	1
8	2	1
8	3	1
8	4	1
8	5	1
8	6	1
8	7	1
8	8	1
8	9	1
8	10	1
9	1	1
9	2	1
9	3	1
9	4	1
9	5	1
9	6	1
9	7	1
9	8	1
9	9	1
10	1	1
10	2	1
10	3	1
10	4	1
10	5	1
10	6	1
10	7	1
10	8	1
10	9	1
10	10	0
11	1	1
11	2	1
11	3	1
11	4	1
11	5	1
12	1	1
12	2	1
12	3	1
12	4	1
12	5	1
12	6	1
12	7	1
12	8	1
12	9	1
12	10	1
12	11	1
12	12	1
13	1	1
13	2	1
13	3	1
13	4	1
13	5	1
13	6	1
13	7	1
13	8	1
13	9	1
13	10	1
13	11	1
13	12	1
13	13	1
14	1	1
14	2	1
14	3	1
14	4	1
14	5	1
14	6	1
14	7	1
14	8	1
14	9	1
14	10	1
14	11	1
14	12	1
14	13	1
14	14	1
14	15	1
14	16	1
14	17	1
14	18	1
14	19	1
14	20	1
15	1	1
15	2	1
15	3	1
15	4	1
15	5	1
15	6	1
15	7	1
15	8	1
15	9	0
16	1	1
16	2	1
16	3	1
16	4	1
16	5	1
16	6	1
16	7	1
16	8	1
16	9	1
16	10	1
16	11	1
16	12	1
16	13	1
16	14	1
16	15	1
16	16	1
17	1	1
17	2	1
17	3	1
17	4	1
17	5	1
17	6	1
17	7	1
17	8	0
17	9	1
17	10	0
17	11	1
17	12	1
18	1	1
18	2	1
18	3	1
18	4	1
18	5	1
18	6	1
18	7	1
18	8	1
18	9	0
18	10	0
18	11	1
19	1	1
19	2	0
19	3	0
19	4	0
19	5	0
19	6	1
19	7	1
19	8	1
19	9	0
19	10	1
19	11	1
19	12	1
19	13	1
19	14	0
19	15	1
19	16	1
19	17	1
19	18	1
19	19	1
19	20	1
19	21	1
20	1	1
20	2	1
20	3	0
20	4	1
20	5	1
20	6	1
20	7	1
20	8	1
20	9	0
20	10	0
20	11	0
20	12	1
20	13	1
21	1	1
21	2	1
21	3	0
21	4	0
21	5	1
21	6	1
21	7	1
21	8	1
21	9	1
21	10	0
21	11	1
21	12	0
21	13	1
21	14	1
21	15	1
21	16	1
21	17	1
21	18	1
21	19	1
21	20	1
21	21	1
22	1	1
22	2	0
22	3	1
22	4	0
22	5	0
22	6	1
22	7	1
23	1	0
23	2	0
23	3	1
23	4	1
23	5	1
23	6	1
23	7	1
23	8	1
23	9	1
23	10	1
23	11	1
23	12	1
23	13	1
24	1	1
24	2	0
24	3	1
24	4	1
24	5	1
24	6	1
24	7	1
24	8	1
24	9	1
24	10	1
24	11	1
24	12	1
24	13	1
24	14	1
24	15	1
24	16	1
24	17	1
24	18	1
24	19	0
25	1	1
25	2	1
25	3	1
25	4	1
25	5	1
26	1	1
26	2	1
26	3	1
26	4	1
26	5	1
26	6	1
26	7	0
26	8	1
26	9	1
26	10	1
26	11	1
26	12	1
26	13	1
26	14	1
27	1	1
27	2	1
27	3	1
27	4	1
27	5	1
27	6	1
27	7	1
28	1	1
28	2	0
28	3	1
28	4	1
28	5	1
29	1	1
29	2	1
29	3	1
29	4	1
29	5	1
29	6	1
29	7	0
29	8	1
29	9	1
29	10	1
29	11	0
29	12	1
29	13	1
29	14	1
29	15	1
29	16	1
29	17	1
29	18	1
29	19	1
29	20	0
29	21	1
29	22	1
29	23	1
30	1	1
30	2	1
30	3	1
30	4	1
30	5	1
30	6	1
30	7	0
31	1	1
31	2	1
31	3	1
31	4	1
31	5	1
31	6	1
31	7	0
31	8	1
31	9	1
32	1	1
32	2	1
32	3	1
32	4	1
32	5	1
32	6	1
32	7	1
32	8	1
32	9	1
32	10	1
32	11	1
32	12	1
32	13	1
32	14	1
32	15	1
33	1	1
33	2	1
33	3	1
33	4	1
33	5	0
33	6	0
33	7	1
33	8	1
33	9	1			Counts:	Counts
33	10	1			1	370
33	11	1			0	62
33	12	0
33	13	1
33	14	1
33	15	1
33	16	0
33	17	1
34	1	1
35	1	0
36	1	0
36	2	0
37	1	1
38	1	1
39	1	1
39	2	1
40	1	1
41	1	1
42	1	1
43	1	1
43	2	1
44	1	1
45	1	1
45	2	0
45	3	0

## Sheet: CKROX
2019-09-18 CKROX-CKROX
Picture No	Cell No	Interaction(1/0)
1	1	1
1	2	1
1	3	1
1	4	1
1	5	1
1	6	0
2	1	1
2	2	1
2	3	1
2	4	0
3	1	1
3	2	1
3	3	1
3	4	1
3	5	1
3	6	1
3	7	1
3	8	1
3	9	1
3	10	0
4	1	1
4	2	1
4	3	1
4	4	1
5	1	1
5	2	0
5	3	1
5	4	1
5	5	1
5	6	1
6	1	1
6	2	1
6	3	1
6	4	1
7	1	1
7	2	1
7	3	1
8	1	1
8	2	1
8	3	1
8	4	1
9	1	1
9	2	1
9	3	1
9	4	0
9	5	0
10	1	1
10	2	1
10	3	1
10	4	1
11	1	1
11	2	0
11	3	0
11	4	1
11	5	1
12	1	1
12	2	1
12	3	1
12	4	1
12	5	0
12	6	1
13	1	1
13	2	1
13	3	1
13	4	1
13	5	1
13	6	1
13	7	0
14	1	1
14	2	1
14	3	1
14	4	1
14	5	1
15	1	1
15	2	1
15	3	1
16	1	1
16	2	1
16	3	1
16	4	1
16	5	1
17	1	1
17	2	1
17	3	1
17	4	1
17	5	1
17	6	1
17	7	1
17	8	1
17	9	1
18	1	1
18	2	1
18	3	1
18	4	0
19	1	1
19	2	1
20	1	0
20	2	1
20	3	1
20	4	0
20	5	1
20	6	1
20	7	1
20	8	1
21	1	1
21	2	1
21	3	1
21	4	1
21	5	1
21	6	1
21	7	1
22	1	1
22	2	1
22	3	1
22	4	1
22	5	1
22	6	1
23	1	1
23	2	1
23	3	1
23	4	1
23	5	1
24	1	1
24	2	1
24	3	1
24	4	1
25	1	1
25	2	1
25	3	0
25	4	0
26	1	1
26	2	1
26	3	1
27	1	1
28	1	1
28	2	1
28	3	1
28	4	1
29	1	1
29	2	1
29	3	1
29	4	1
29	5	1
30	1	1
30	2	1
30	3	1
30	4	1
30	5	1
30	6	1
30	7	1
30	8	1
30	9	0
30	10	0
31	1	1
31	2	1
31	3	1
31	4	1
31	5	1
31	6	1
31	7	1
31	8	1
31	9	1
31	10	1
32	1	1
32	2	1
32	3	1
32	4	1
32	5	1
32	6	1
33	1	1
33	2	1
33	3	1
33	4	1
34	1	1
34	2	1
34	3	1
34	4	1
35	1	1
35	2	1
35	3	1
35	4	1
35	5	1
37	1	1
37	2	1
37	3	1
37	4	1
37	5	1
37	6	1
37	7	1
37	8	1
38	1	1
38	2	1
38	3	1
38	4	1
38	5	1
38	6	1
38	7	1
38	8	1
39	1	1
39	2	1
39	3	1
39	4	1
39	5	1
40	1	1
40	2	1
40	3	1
40	4	1
41	1	1
41	2	1
41	3	1
41	4	1
41	5	0
42	1	1
42	2	1
42	3	1
42	4	1
42	5	1
42	6	1
42	7	0
42	8	0
43	1	0
43	2	0
43	3	0
43	4	0
43	5	0
43	6	0
43	7	0
43	8	0
43	9	1
43	10	1
43	11	1
43	12	1
44	1	1
44	2	1
44	3	0
44	4	1
44	5	0
45	1	1
45	2	1
45	3	1
45	4	1
45	5	1
46	1	1
46	2	1
46	3	1
46	4	1
46	5	1
46	6	0
47	1	1
47	2	1
47	3	1
47	4	1
47	5	1
47	6	1
47	7	1
47	8	1
47	9	1
47	10	0
47	11	0
48	1	1
48	2	1
48	3	1
48	4	1
48	5	1
48	6	1
49	1	1
49	2	1
49	3	1
49	4	1
49	5	1
49	6	1
49	7	1
49	8	1
50	1	1
50	2	1
50	3	0
50	4	1
50	5	1
50	6	1
50	7	1
50	8	1
50	9	1
50	10	1
50	11	1
50	12	1
50	13	1
50	14	1
	Counts:	Counts
	1	253
	0	34

## Sheet: LRF
2019-09-18 PLRF-RFP--PLRF-RFP
Picture No	Cell No	Interaction(1/0)
1	1	1
1	2	0
1	3	0
1	4	0
1	5	0
1	6	0
2	1	1
2	2	0
2	3	1
2	4	0
2	5	0
2	6	0
2	7	0
2	8	0
3	1	1
3	2	0
3	3	1
3	4	0
3	5	0
3	6	0
3	7	1
3	8	0
4	1	1
4	2	0
4	3	0
4	4	1
5	1	0
5	2	0
5	3	1
5	4	0
5	5	1
5	6	1
5	7	0
5	8	0
5	9	1
5	10	0
5	11	0
5	12	1
5	13	0
5	14	0
6	1	0
6	2	0
6	3	0
6	4	0
6	5	0
6	6	0
6	7	0
6	8	0
6	9	0
7	1	1
7	2	0
7	3	0
7	4	1
7	5	0
7	6	0
7	7	0
7	8	0
7	9	0
8	1	0
8	2	0
8	3	0
8	4	0
8	5	0
8	6	0
8	7	0
8	8	0
8	9	1
8	10	0
8	11	0
8	12	0
9	1	0
9	2	0
9	3	0
9	4	0
9	5	1
9	6	1
9	7	1
9	8	0
10	1	1
10	2	0
10	3	1
10	4	1
10	5	0
10	6	1
10	7	0
10	8	1
10	9	0
11	1	0
11	2	0
11	3	1
11	4	1
11	5	1
11	6	0
11	7	0
11	8	0
11	9	0
11	10	0
11	11	0
12	1	0
12	2	0
12	3	1
13	1	0
13	2	1
13	3	1
13	4	0
13	5	0
13	6	0
13	7	1
13	8	0
13	9	0
13	10	0
13	11	0
13	12	0
13	13	1
13	14	0
13	15	0
13	16	0
13	17	0
13	18	0
14	1	1
14	2	1
14	3	1
14	4	1
14	5	1
14	6	1
14	7	1
14	8	1
15	1	0
15	2	0
15	3	0
15	4	0
15	5	0
15	6	0
15	7	0
15	8	1
15	9	0
15	10	0
15	11	0
15	12	0
15	13	0
15	14	0
15	15	0
15	16	0
16	1	0
16	2	0
16	3	0
16	4	1
16	5	0
16	6	0
16	7	0
16	8	0
16	9	0
16	10	0
16	11	0
16	12	0
17	1	0
17	2	0
17	3	0
17	4	0
17	5	0
17	6	0
17	7	0
17	8	0
17	9	0
17	10	0
17	11	0
17	12	0
17	13	0
17	14	0
17	15	1
17	16	0
17	17	0
17	18	0
17	19	0
17	20	0
18	1	0
18	2	0
18	3	1
18	4	1
18	5	0
18	6	0
18	7	0
18	8	0
18	9	0
18	10	0
18	11	0
18	12	0
19	1	0
19	2	0
19	3	0
19	4	0
19	5	0
19	6	0
19	7	1
19	8	1
19	9	1
19	10	0
19	11	0
19	12	0
19	13	0
20	1	0
20	2	0
20	3	1
20	4	0
20	5	0
20	6	0
20	7	0
20	8	0
20	9	0
20	10	0
20	11	0
20	12	0
20	13	0
20	14	0
20	15	0
21	1	1
21	2	0
21	3	1
21	4	1
21	5	1
21	6	1
21	7	1
21	8	1
21	9	1
22	1	0
22	2	0
22	3	0
22	4	0
22	5	0
22	6	0
22	7	1
22	8	0
22	9	1
23	1	1
23	2	1
23	3	0
23	4	1
23	5	1
23	6	1
23	7	1
23	8	1
23	9	1
24	1	0
24	2	0
24	3	0
24	4	0
24	5	0
24	6	1
25	1	0
25	2	0
25	3	0
25	4	0
25	5	1
25	6	0
25	7	0
26	1	1
26	2	0
26	3	0
26	4	0
26	5	0
26	6	0
26	7	1
26	8	0
26	9	0
26	10	0
26	11	0
26	12	0
26	13	1
26	14	0
26	15	0
27	1	1
27	2	0
27	3	0
27	4	0
27	5	0
27	6	1
27	7	1
27	8	1
27	9	0
27	10	0
27	11	0
27	12	0
28	1	0
28	2	0
28	3	0
28	4	0
28	5	0
28	6	0
28	7	0
28	8	0
28	9	0
28	10	0
28	11	0
28	12	1
28	13	0
28	14	0
28	15	0
29	1	0
29	2	0
29	3	0
29	4	0
29	5	0
29	6	0
29	7	0
29	8	0
29	9	0
29	10	0
30	1	1
30	2	1
30	3	0
30	4	1
30	5	1
30	6	1
30	7	1
30	8	1
30	9	1
30	10	1
30	11	1
30	12	1
30	13	1
30	14	1
30	15	1
30	16	1
30	17	1
31	1	1
31	2	0
31	3	0
31	4	1
31	5	0
31	6	0
31	7	1
32	1	1
32	2	0
32	3	1
32	4	1
32	5	1
32	6	1
32	7	1
33	1	0
34	1	0
34	2	0
34	3	0
34	4	0
34	5	0
34	6	0
35	1	0
35	2	0
35	3	0
35	4	0
35	5	0
35	6	0
35	7	0
35	8	0
35	9	0
35	10	1
36	1	1
36	2	1
36	3	0
37	1	1
37	2	0
37	3	0
38	1	1
38	2	1				Counts:	Counts
39	1	1				1	123
39	2	0				0	302
39	3	0
39	4	0
40	1	1
40	2	1
40	3	0
40	4	0
40	5	0
41	1	1
41	2	0
41	3	0
41	4	0
41	5	0
41	6	0
42	1	0
42	2	0
42	3	0
42	4	0
43	1	0
43	2	0
43	3	0
43	4	0
44	1	1
45	1	1
45	2	0
45	3	0
46	1	1
46	2	1
47	1	0
47	2	0
47	3	0
47	4	0
47	5	0
48	1	1
48	2	1
48	3	0
49	1	1
49	2	0
50	1	1
50	2	1
50	3	0
50	4	0
51	1	1
51	2	0
52	1	0
52	2	0
52	3	0
52	4	0
52	5	0
52	6	0
53	1	1
53	2	0
53	3	0
54	1	0
54	2	0
55	1	0
55	2	0
55	3	0
56	1	0
56	2	0
56	3	0

## Sheet: MIZ1
2020-02-27 MIZ1-RFP -- MIZ1-GFP
Picture No	Cell No	Interaction(1/0)
1	1	1
1	2	0
1	3	0
1	4	0
1	5	1
1	6	1
1	7	0
1	8	1
1	9	1
2	1	1
2	2	0
2	3	1
2	4	1
2	5	0
2	6	0
2	7	0
2	8	0
2	9	0
2	10	0
2	11	1
2	12	0
2	13	0
2	14	1
2	15	0
2	16	0
2	17	0
2	18	0
2	19	1
2	20	0
3	1	0
3	2	0
3	3	0
3	4	1
3	5	1
3	6	1
3	7	0
3	8	0
3	9	0
3	10	1
3	11	1
3	12	0
3	13	1
3	14	0
3	15	1
3	16	0
3	17	0
3	18	0
3	19	1
3	20	1
3	21	0
3	22	1
3	23	0
4	1	1
4	2	1
4	3	0
4	4	1
4	5	0
4	6	1
4	7	1
4	8	0
4	9	0
4	10	1
4	11	0
4	12	0
4	13	1
4	14	1
4	15	1
4	16	1
4	17	0
4	18	1
4	19	0
5	1	1
5	2	1
5	3	0
5	4	0
5	5	0
5	6	1
5	7	0
5	8	1
5	9	0
5	10	0
5	11	0
6	1	1
6	2	0
6	3	0
6	4	0
6	5	0
6	6	0
6	7	0
6	8	1
6	9	0
6	10	0
6	11	1
6	12	0
6	13	0
6	14	0
6	15	1
6	16	0
6	17	1
6	18	1
7	1	1
7	2	0
8	1	0
8	2	1
8	3	1
8	4	0
8	5	0
8	6	1
8	7	0
8	8	0
8	9	0
8	10	1
8	11	1
9	1	0
9	2	0
9	3	0
9	4	0
9	5	0
9	6	1
9	7	0
9	8	0
9	9	0
10	1	0
10	2	0
10	3	0
10	4	0
10	5	0
10	6	0
10	7	0
10	8	0
10	9	0
11	1	0
11	2	0
11	3	0
11	4	0
11	5	0
11	6	0
11	7	0
11	8	0
11	9	0
11	10	0
11	11	0
11	12	0
11	13	0
11	14	0
11	15	0
11	16	0
11	17	1
11	18	0
11	19	0
11	20	0
11	21	0
11	22	1
12	1	0
12	2	0
12	3	1
12	4	0
12	5	1
12	6	1
12	7	0
12	8	1
12	9	0
12	10	0
12	11	0
12	12	0
12	13	1
13	1	0
13	2	0
13	3	0
13	4	0
13	5	0
13	6	0
13	7	1
13	8	1
13	9	0
13	10	0
13	11	0
13	12	0
13	13	1
13	14	1
13	15	0
13	16	0
13	17	0
14	1	0
14	2	0
14	3	1
14	4	1
14	5	0
14	6	0
14	7	1
14	8	1
14	9	1
14	10	1
14	11	0
14	12	0
14	13	0
14	14	0
14	15	0
14	16	0
15	1	1
15	2	1
15	3	0
15	4	0
15	5	0
15	6	0
15	7	0
15	8	0
15	9	1
15	10	0
15	11	1
16	1	1
16	2	1
16	3	1
16	4	1
16	5	0
16	6	0
16	7	0
16	8	0
16	9	0
17	1	1
17	2	0
17	3	0
17	4	0
17	5	1
17	6	1
17	7	0
17	8	0
17	9	0
17	10	0
17	11	0
17	12	1
17	13	1
18	1	1
18	2	1
18	3	0
18	4	0
18	5	1
18	6	1
18	7	0
18	8	0
18	9	0
18	10	0
18	11	1
18	12	1
18	13	1
19	1	1
19	2	1
19	3	1
19	4	1
19	5	1
19	6	1
19	7	1
19	8	0
19	9	0
19	10	0
19	11	0
19	12	1
20	1	1
20	2	1
20	3	1
20	4	1
20	5	1
20	6	1
20	7	0
20	8	1
20	9	1
20	10	1
20	11	0
21	1	1
21	2	1
21	3	1
21	4	1
21	5	1
21	6	1
21	7	1
21	8	1
21	9	1
21	10	1
21	11	0
21	12	1
21	13	0
21	14	1
21	15	0
22	1	0
22	2	0
22	3	0
22	4	1
22	5	1
22	6	1
22	7	0
22	8	1
22	9	0
22	10	1
22	11	0
22	12	0
22	13	0
22	14	0
22	15	0
22	16	1
22	17	0
22	18	1
23	1	0
23	2	0
23	3	0
23	4	0
23	5	0
23	6	1
23	7	0
23	8	1
23	9	1
23	10	0
23	11	0
23	12	0
23	13	1
24	1	0
24	2	1
24	3	1
24	4	1
24	5	1
24	6	1
24	7	0
24	8	0
24	9	0
24	10	0
24	11	0
24	12	0
24	13	1
24	14	1
24	15	0
24	16	0
24	17	1
24	18	1
25	1	1
25	2	1
25	3	1
25	4	0
25	5	1
25	6	0
25	7	0
25	8	0
25	9	0
25	10	1
25	11	1
25	12	1
25	13	1
25	14	0
25	15	1
25	16	0
25	17	1
25	18	1
25	19	0
25	20	1
25	21	1
25	22	1
25	23	1
26	1	1
26	2	1
26	3	1
26	4	1
26	5	0
27	1	1
27	2	0
27	3	0
27	4	1
27	5	1
27	6	0
28	1	1
28	2	0
28	3	1
28	4	0
28	5	0
28	6	0
28	7	1
28	8	1
28	9	0
28	10	1
28	11	1
28	12	1
28	13	1
28	14	0
28	15	0
28	16	0
28	17	0
29	1	1
29	2	1
29	3	0
29	4	0
29	5	1
29	6	0
29	7	0
29	8	1
29	9	0
29	10	0
29	11	1
29	12	1
29	13	1
29	14	0
29	15	1
29	16	1
29	17	0
29	18	1
29	19	1
30	1	0
30	2	0
30	3	11
30	4	0
30	5	1
30	6	0
30	7	1
30	8	0
30	9	0
30	10	1
30	11	1
30	12	1
31	1	0
31	2	0
31	3	1
31	4	1
31	5	0
31	6	0
31	7	1
31	8	0
31	9	0
31	10	1
31	11	1
31	12	0
32	1	0
32	2	0
32	3	0
32	4	1
32	5	1
32	6	1
32	7	1
32	8	0
32	9	11
32	10	1
32	11	0
32	12	1
32	13	1
32	14	1
32	15	0
32	16	0
32	17	0
32	18	1
32	19	1
33	1	0
33	2	0
33	3	1
33	4	0
33	5	0
33	6	1
33	7	0
33	8	0
34	1	1
34	2	0
34	3	1
34	4	1
34	5	0
34	6	0
34	7	1
34	8	0
34	9	1
34	10	0
34	11	1
34	12	1
34	13	1
34	14	1
34	15	1
34	16	1
34	17	1
34	18	1
34	19	0
34	20	1
34	21	0
34	22	0
34	23	1
35	1	1
35	2	0
35	3	1
35	4	0
35	5	1
35	6	0
35	7	1
35	8	0
35	9	1
35	10	0
35	11	0
35	12	0
35	13	0
35	14	0
35	15	0
35	16	1
36	1	0
36	2	0
36	3	0
36	4	0
36	5	1
36	6	1
36	7	0
36	8	1
36	9	0
36	10	0
36	11	0
36	12	0
36	13	0
37	1	0
37	2	0
37	3	0
37	4	1
37	5	1
37	6	1
37	7	1
37	8	1
37	9	0
37	10	0
37	11	1
37	12	1
37	13	0
38	1	0
38	2	1
38	3	0
38	4	1
38	5	0
38	6	0						Counts:	Counts
38	7	0						1	263
39	1	1						0	302
39	2	1
39	3	1
39	4	1
39	5	1
39	6	1
39	7	1
39	8	1
39	9	1
39	10	1
39	11	1
39	12	1
39	13	1
39	14	0
39	15	1
39	16	1
40	1	1
40	2	1
40	3	1
40	4	1
40	5	1
40	6	1
40	7	1
40	8	1
40	9	1
40	10	1
40	11	1
40	12	1
40	13	1
40	14	0
40	15	1
40	16	1
41	1	0
42	1	0
42	2	0
43	1	1
43	2	0
43	3	0
43	4	0
44	1	0
45	1	1
45	2	0

## Sheet: PLZF
2020-02-27 PLZF - PLZF
Picture No	Cell No	Interaction(1/0)
1	1	0
1	2	0
1	3	0
1	4	0
1	5	0
1	6	0
1	7	0
1	8	0
1	9	0
1	10	0
1	11	0
1	12	0
1	13	0
1	14	0
1	15	0
1	16	0
1	17	1
1	18	0
2	1	0
2	2	0
2	3	0
2	4	0
2	5	0
2	6	0
2	7	0
2	8	0
2	9	0
2	10	0
2	11	0
2	12	0
2	13	0
2	14	0
2	15	0
2	16	0
2	17	1
2	18	0
3	1	0
3	2	0
3	3	1
3	4	0
3	5	0
3	6	0
3	7	0
3	8	1
3	9	1
3	10	0
3	11	0
4	1	1
4	2	0
4	3	0
4	4	0
4	5	0
4	6	0
4	7	0
4	8	0
4	9	0
4	10	0
4	11	0
4	12	1
4	13	0
5	1	0
5	2	1
5	3	0
5	4	0
5	5	0
5	6	1
5	7	0
5	8	1
5	9	0
5	10	1
5	11	0
5	12	0
5	13	0
5	14	0
5	15	0
5	16	0
5	17	0
6	1	0
6	2	0
6	3	0
6	4	0
6	5	0
6	6	0
6	7	1
6	8	0
6	9	1
6	10	1
6	11	1
6	12	1
6	13	0
7	1	1
7	2	1
7	3	1
7	4	0
7	5	0
7	6	1
7	7	0
7	8	0
8	1	0
8	2	0
8	3	1
8	4	1
8	5	1
8	6	1
8	7	0
8	8	0
8	9	1
9	1	0
9	2	0
9	3	0
9	4	1
9	5	1
9	6	1
9	7	0
9	8	1
9	9	1
9	10	1
9	11	0
9	12	0
9	13	0
10	1	1
10	2	0
10	3	0
10	4	0
10	5	0
10	6	0
10	7	0
11	1	1
11	2	0
11	3	0
11	4	1
11	5	0
11	6	1
11	7	1
11	8	0
11	9	0
11	10	0
11	11	1
11	12	0
11	13	0
12	1	1
12	2	0
12	3	1
12	4	1
12	5	0
12	6	1
13	1	0
13	2	0
13	3	0
13	4	0
13	5	0
13	6	1
14	1	0
14	2	0
14	3	1
14	4	0
14	5	0
14	6	0
14	7	0
14	8	1
14	9	0
14	10	1
14	11	0
14	12	1
14	13	0
14	14	0
15	1	1
15	2	0
15	3	0
15	4	0
15	5	0
15	6	0
15	7	0
15	8	1
15	9	0
15	10	0
15	11	1
15	12	0
15	13	0
15	14	0
16	1	1
16	2	1
16	3	0
16	4	0
16	5	1
16	6	0
16	7	0
16	8	0
16	9	0
16	10	0
16	11	1
16	12	1
16	13	0
16	14	1
16	15	0
16	16	0
17	1	1
17	2	0
17	3	0
17	4	0
17	5	0
17	6	0
17	7	0
17	8	0
17	9	0
17	10	0
17	11	0
17	12	0
17	13	1
17	14	0
17	15	0
18	1	1
18	2	1
18	3	1
18	4	1
18	5	0
18	6	0
18	7	0
18	8	0
18	9	0
18	10	0
18	11	0
18	12	0
18	13	0
18	14	0
18	15	0
18	16	1
18	17	1
18	18	0
18	19	1
19	1	0
19	2	0
19	3	0
19	4	0
19	5	0
19	6	0
19	7	1
19	8	0
19	9	1
19	10	0
19	11	0
19	12	0
19	13	0
19	14	1
19	15	1
19	16	0
19	17	0
19	18	0
19	19	0
20	1	1
20	2	1
20	3	1
20	4	0
20	5	0
20	6	0
21	1	0
21	2	0
21	3	0
21	4	1
21	5	0
21	6	0
21	7	0
21	8	0
21	9	0
21	10	1
21	11	0
21	12	0
21	13	0
21	14	0
21	15	0
21	16	1
21	17	0
21	18	0
21	19	0
21	20	1
21	21	1
22	1	0
22	2	0
22	3	0
22	4	0
23	1	1
23	2	0
23	3	0
23	4	0
23	5	0
23	6	1
23	7	0
23	8	1
23	9	1
23	10	0
23	11	0
23	12	0
23	13	1
23	14	0
24	1	1
24	2	1
24	3	1
24	4	1
24	5	1
24	6	1
24	7	1
24	8	0
24	9	0
24	10	1
24	11	0
25	1	0
25	2	0
25	3	0
25	4	0
25	5	1
25	6	0
25	7	0
25	8	0
25	9	1
25	10	0
25	11	0
25	12	1
25	13	1
25	14	0
25	15	0
25	16	0
25	17	1
26	1	1
26	2	1
26	3	1
26	4	0
26	5	0
26	6	0
26	7	0
26	8	0
26	9	1
27	1	1
27	2	1
27	3	1
27	4	0
27	5	0
27	6	1
27	7	1
27	8	1
28	1	1
28	2	1
28	3	1
28	4	0
28	5	1
28	6	0
28	7	1
28	8	1
28	9	0
28	10	0
28	11	1
28	12	1
28	13	0
28	14	0
29	1	1
29	2	1
29	3	1
29	4	0
29	5	0
29	6	0
29	7	0
29	8	0
29	9	0
29	10	1
29	11	0
29	12	0
29	13	1
29	14	1
29	15	0
29	16	0
29	17	0
29	18	0
29	19	1
29	20	1
30	1	0
30	2	0
30	3	0
30	4	0
30	5	0
30	6	0
30	7	0
30	8	0
30	9	0
30	10	0
30	11	1
30	12	0
30	13	0
30	14	1
30	15	0
30	16	0
30	17	0
30	18	0
30	19	0
30	20	0
31	1	1
31	2	0
31	3	1
31	4	1
31	5	1
31	6	1
31	7	0
31	8	0
31	9	0
31	10	0
31	11	0
31	12	1
31	13	1
32	1	0
32	2	1
32	3	1
32	4	1
32	5	0
32	6	0
32	7	0
32	8	1
32	9	1
32	10	1
32	11	0
32	12	0
32	13	0
32	14	0
32	15	0
33	1	1
33	2	0
34	1	1
34	2	1							Counts:	Counts
34	3	1							1	142
34	4	0							0	300
34	5	0
34	6	0
34	7	0
35	1	0
35	2	0
36	1	1
36	2	0
36	3	0
36	4	0
37	1	1
37	2	0
38	1	1
38	2	0
38	3	0
38	4	0

## Sheet: Kaiso
2020-02-27 KAISO - KAISO
Picture No	Cell No	Interaction(1/0)
1	1	1
1	2	1
1	3	1
1	4	1
1	5	1
1	6	1
1	7	1
1	8	1
1	9	1
1	10	1
1	11	1
1	12	1
1	13	1
1	14	1
1	15	1
2	1	1
2	2	1
2	3	1
2	4	1
2	5	1
3	1	1
3	2	1
3	3	1
3	4	0
3	5	1
3	6	1
3	7	1
3	8	0
3	9	1
3	10	1
3	11	1
3	12	1
3	13	1
3	14	1
3	15	1
4	1	1
4	2	1
4	3	0
4	4	1
4	5	0
4	6	0
4	7	1
4	8	1
4	9	1
4	10	1
4	11	1
4	12	1
4	13	1
4	14	1
4	15	1
4	16	1
4	17	1
5	1	1
5	2	1
5	3	0
5	4	0
5	5	1
5	6	1
5	7	1
5	8	1
5	9	1
5	10	1
6	1	1
6	2	1
6	3	0
6	4	0
6	5	0
6	6	1
6	7	1
6	8	1
6	9	1
6	10	1
6	11	1
6	12	1
6	13	1
6	14	0
6	15	1
6	16	1
7	1	1
7	2	1
7	3	1
7	4	1
7	5	1
7	6	1
7	7	1
7	8	0
7	9	0
8	1	1
8	2	1
8	3	1
8	4	1
8	5	1
8	6	1
8	7	1
8	8	1
8	9	1
8	10	1
8	11	1
9	1	0
9	2	1
9	3	1
9	4	1
9	5	1
9	6	1
9	7	0
9	8	1
9	9	1
9	10	1
9	11	1
9	12	1
9	13	1
9	14	1
9	15	1
9	16	1
10	1	1
10	2	1
10	3	1
10	4	0
10	5	1
10	6	0
10	7	0
10	8	1
10	9	0
10	10	1
10	11	1
10	12	1
10	13	1
10	14	1
10	15	1
10	16	0
10	17	1
11	1	1
11	2	0
11	3	1
11	4	1
11	5	1
11	6	1
11	7	1
11	8	1
11	9	1
11	10	1
11	11	1
11	12	1
11	13	1
11	14	0
11	15	1
11	16	1
11	17	1
11	18	0
11	19	1
11	20	1
11	21	0
12	1	1
12	2	1
12	3	1
12	4	1
12	5	1
12	6	0
12	7	1
12	8	0
12	9	1
12	10	1
12	11	1
12	12	1
12	13	1
13	1	0
13	2	1
13	3	1
13	4	1
13	5	1
13	6	1
13	7	1
13	8	0
13	9	1
13	10	1
13	11	1
13	12	0
13	13	1
13	14	1
13	15	1
14	1	1
14	2	1
14	3	1
14	4	1
14	5	1
14	6	1
14	7	1
14	8	1
15	1	1
15	2	1
15	3	1
15	4	1
15	5	1
15	6	1
15	7	1
15	8	1
15	9	1
15	10	1
15	11	0
15	12	1
15	13	1
15	14	0
15	15	0
15	16	1
15	17	0
15	18	1
15	19	1
15	20	1
15	21	1
16	1	1
16	2	1
16	3	1
16	4	0
16	5	0
16	6	1
16	7	1
16	8	1
16	9	1
16	10	1
16	11	1
16	12	1
16	13	1
16	14	1
16	15	0
16	16	0
16	17	0
16	18	1
16	19	0
16	20	1
16	21	1
16	22	1
17	1	1
17	2	1
17	3	1
17	4	1
17	5	1
17	6	1
17	7	1
17	8	1
17	9	1
17	10	1
17	11	1
17	12	1
17	13	0
17	14	0
17	15	1
17	16	1
18	1	1
18	2	1
18	3	1
18	4	1
18	5	1
18	6	1
18	7	1
18	8	1
18	9	1
18	10	1
18	11	1
18	12	1
18	13	0
18	14	1
18	15	1
18	16	0
18	17	1
18	18	1
18	19	1
18	20	1
18	21	1
18	22	1
18	23	1
19	1	1
19	2	1
19	3	1
19	4	1
19	5	1
19	6	1
19	7	1
19	8	1
19	9	1
19	10	1
19	11	1
19	12	1
19	13	1
19	14	1
19	15	1
19	16	1
19	17	1
19	18	0
19	19	0
19	20	1
19	21	0
19	22	0
19	23	1
19	24	1
19	25	1
20	1	1
20	2	1
20	3	1
20	4	1
20	5	1
20	6	1
20	7	1
20	8	1
20	9	1
20	10	0
20	11	1
20	12	1
20	13	1
21	1	1
21	2	1
21	3	0
21	4	1
21	5	1
21	6	0
21	7	1
21	8	1
21	9	1
21	10	1
21	11	1
21	12	0
21	13	0
21	14	0
21	15	1
21	16	0
21	17	1
21	18	0
21	19	1
21	20	0
21	21	1
21	22	1
21	23	1
21	24	1
21	25	1
22	1	1
22	2	1
22	3	1
22	4	1
22	5	0
22	6	0
22	7	1
22	8	1
22	9	1
22	10	1
22	11	1
22	12	1
22	13	1
22	14	1
22	15	0
22	16	1
22	17	0
23	1	1
23	2	1
23	3	1
23	4	1
23	5	0
23	6	0
23	7	1
23	8	1
23	9	1
23	10	0
23	11	1
23	12	1
23	13	1
23	14	1
23	15	1
23	16	1
23	17	1
24	1	1
24	2	1
24	3	1
24	4	1
24	5	1
24	6	1
24	7	1
24	8	1
24	9	0
24	10	0
24	11	1
24	12	1
24	13	1
24	14	1
24	15	1
24	16	1
24	17	1
25	1	0
25	2	0
25	3	1
25	4	1
25	5	1
25	6	1
25	7	1
25	8	0
26	1	1
26	2	1
26	3	1
26	4	1
26	5	0
26	6	1
26	7	1
26	8	1
26	9	1
26	10	1
26	11	1
26	12	1
26	13	1
26	14	1
26	15	1
26	16	1
27	1	1
27	2	1
27	3	1
27	4	1
27	5	1
27	6	1
27	7	1
27	8	0
27	9	1
27	10	1
27	11	1
27	12	1
27	13	0
27	14	1
27	15	0
27	16	0
28	1	0
28	2	0
28	3	1
28	4	1
28	5	0
28	6	1
28	7	1
28	8	1
28	9	1
28	10	1
28	11	0
28	12	1
29	1	1
29	2	1
29	3	1
29	4	0
29	5	0
29	6	1
29	7	1
29	8	1
29	9	1
29	10	1
29	11	1
29	12	1
29	13	1
29	14	0
29	15	1
29	16	0
29	17	1
29	18	1
29	19	1
30	1	1
30	2	1
30	3	1
30	4	1
30	5	1
30	6	1
30	7	0
30	8	1
30	9	1
30	10	1
30	11	1
30	12	1
30	13	1
30	14	1
30	15	1
30	16	1
30	17	1
31	1	1
31	2	1
31	3	0
31	4	1
31	5	1
31	6	1
31	7	1
31	8	1
31	9	1
31	10	0
31	11	1
31	12	1
31	13	1
31	14	1
31	15	1
32	1	1
32	2	1
32	3	0
32	4	0
32	5	0
32	6	0
32	7	1
32	8	1
32	9	1
32	10	1
32	11	1
32	12	1
32	13	1
33	1	1
33	2	1
33	3	1
33	4	1
33	5	1
33	6	1
33	7	1
33	8	1
33	9	1
33	10	1
33	11	0
33	12	1
33	13	1
33	14	1
33	15	1
33	16	0
33	17	1
33	18	1
33	19	1
33	20	1
33	21	0
33	22	1
33	23	0
33	24	0
34	1	1
35	1	1
35	2	1
35	3	1
36	1	0
37	1	1
38	1	1
39	1	1
39	2	1
39	3	1						Counts:	Counts
40	1	1						1	463
40	2	1						0	96
41	1	1
42	1	1
43	1	1
44	1	1
45	1	1
45	2	1
46	1	1
46	2	0
47	1	1
47	2	1
47	3	1
48	1	1
48	2	1
48	3	1
49	1	1
49	2	1
50	1	1
50	2	1
51	1	1
52	1	1
52	2	0
53	1	1
54	1	1

## Sheet: PATZ1
2020-02-27 PATZ1-RFP -- PATZ1-GFP
Picture No	Cell No	Interaction(1/0)
1	1	1
1	2	1
1	3	1
1	4	1
1	5	0
1	6	1
1	7	1
1	8	1
1	9	1
1	10	1
1	11	1
1	12	1
1	13	1
1	14	1
1	15	1
1	16	1
1	17	1
1	18	1
1	19	1
1	20	1
1	21	1
1	22	1
1	23	1
1	24	1
2	1	0
2	2	0
2	3	1
2	4	0
2	5	0
2	6	11
2	7	1
2	8	1
2	9	1
2	10	0
2	11	1
2	12	1
2	13	1
3	1	1
3	2	1
3	3	1
3	4	1
3	5	1
3	6	1
3	7	1
3	8	1
3	9	1
3	10	1
3	11	1
3	12	1
3	13	1
4	1	0
4	2	1
4	3	1
4	4	1
4	5	1
4	6	1
4	7	1
4	8	1
4	9	1
4	10	1
4	11	1
4	12	1
4	13	1
4	14	1
4	15	1
4	16	1
5	1	1
5	2	1
5	3	1
5	4	1
5	5	1
5	6	1
5	7	1
5	8	1
6	1	1
6	2	1
6	3	1
6	4	1
6	5	1
6	6	1
6	7	1
6	8	1
6	9	1
6	10	1
6	11	0
6	12	1
7	1	0
7	2	1
7	3	1
7	4	1
7	5	1
7	6	0
7	7	1
7	8	1
7	9	1
7	10	1
7	11	1
7	12	1
7	13	1
7	14	1
7	15	1
7	16	1
7	17	0
7	18	1
7	19	1
7	20	1
8	1	0
8	2	1
8	3	1
8	4	1
8	5	1
8	6	1
8	7	1
8	8	1
8	9	0
8	10	0
8	11	1
8	12	1
8	13	1
9	1	1
9	2	1
9	3	1
9	4	1
9	5	1
9	6	1
9	7	0
9	8	1
9	9	1
9	10	0
9	11	1
9	12	1
9	13	1
9	14	1
9	15	1
10	1	1
10	2	1
10	3	1
10	4	1
10	5	1
10	6	1
10	7	1
10	8	1
10	9	1
11	1	1
11	2	1
11	3	1
11	4	1
11	5	1
11	6	1
11	7	1
11	8	0
11	9	1
11	10	0
11	11	1
11	12	0
11	13	0
11	14	1
11	15	1
11	16	1
12	1	1
12	2	1
12	3	1
12	4	1
12	5	1
12	6	0
12	7	0
12	8	1
12	9	1
12	10	1
12	11	1
12	12	0
12	13	1
13	1	1
13	2	1
13	3	1
13	4	1
13	5	1
13	6	1
13	7	1
13	8	1
13	9	1
13	10	1
13	11	1
13	12	1
13	13	1
13	14	1
13	15	1
13	16	1
14	1	1
14	2	1
14	3	1
14	4	1
14	5	1
14	6	1
14	7	1
14	8	1
14	9	1
14	10	1
15	1	1
15	2	1
15	3	1
15	4	1
15	5	1
15	6	1
15	7	1
15	8	1
15	9	1
15	10	1
15	11	0
15	12	1
15	13	1
16	1	1
16	2	0
16	3	1
16	4	1
16	5	1
16	6	0
16	7	1
16	8	1
17	1	1
17	2	1
17	3	1
17	4	0
17	5	1
17	6	1
17	7	1
17	8	1
17	9	1
17	10	0
17	11	1
17	12	1
17	13	1
17	14	1
18	1	1
18	2	1
18	3	1
18	4	1
18	5	1
18	6	1
18	7	1
18	8	1
18	9	0
19	1	1
19	2	0
19	3	1
19	4	1
19	5	1
19	6	1
19	7	1
19	8	1
19	9	1
19	10	1
19	11	0
19	12	0
19	13	1
19	14	1
19	15	1
19	16	0
20	1	1
20	2	1
20	3	1
20	4	1
20	5	1
20	6	1
20	7	1
20	8	1
20	9	1
20	10	1
20	11	1
20	12	1
20	13	1
20	14	1
20	15	1
21	1	1
21	2	1
21	3	1
21	4	1
21	5	1
21	6	1
21	7	1
21	8	1
21	9	1
21	10	1
22	1	1
22	2	1
22	3	1
22	4	1
22	5	1
22	6	1
22	7	1
22	8	1
22	9	0
22	10	0
22	11	1
22	12	1
22	13	1
22	14	1
23	1	1
23	2	1
23	3	1
23	4	1
23	5	1
23	6	1
23	7	1
23	8	1
23	9	1
23	10	1
23	11	0
23	12	1
24	1	1
24	2	1
24	3	1
24	4	1
24	5	1
24	6	1
24	7	1
24	8	1
24	9	1
24	10	1
24	11	1
24	12	1
24	13	1
24	14	1
24	15	1
24	16	1
25	1	1
25	2	1
25	3	1
25	4	1
25	5	1
25	6	1
25	7	1
25	8	1
25	9	1
26	1	1
26	2	0
26	3	1
26	4	1
26	5	0
26	6	1
26	7	1
26	8	1
26	9	1
26	10	1
26	11	1
26	12	0
27	1	1
27	2	1
27	3	1
27	4	1
27	5	1
27	6	1
27	7	1
27	8	0
27	9	1
27	10	1
27	11	1
27	12	1
27	13	1
27	14	1
27	15	0
28	1	1
28	2	1
28	3	1
28	4	1
28	5	1
28	6	1
28	7	1
28	8	1
29	1	1
29	2	1
29	3	1
29	4	1
29	5	1
29	6	1
29	7	1
29	8	0
29	9	1
29	10	1
29	11	1
29	12	1
29	13	1
29	14	1
29	15	1
29	16	1
30	1	1
30	2	1
30	3	1
30	4	1
30	5	1
30	6	1
30	7	1
30	8	1
30	9	1
30	10	1
30	11	1
30	12	0
30	13	1
30	14	1
31	1	0
31	2	0
31	3	1
31	4	1
31	5	1
31	6	1
31	7	1
31	8	1
31	9	1
31	10	1
31	11	1
31	12	1
32	1	1
32	2	1
32	3	1
32	4	1
32	5	1
32	6	1
32	7	0
32	8	0
32	9	1
32	10	1
32	11	1
32	12	1
33	1	1
33	2	1
33	3	1
33	4	1
33	5	0
33	6	1
33	7	1
33	8	0
33	9	0
33	10	0
33	11	1
33	12	1
33	13	1
33	14	0
34	1	1
34	2	1
34	3	1
34	4	1
34	5	1
34	6	0
34	7	1
34	8	0
34	9	1
34	10	1
	Counts:	Counts
	1	392
	0	54

## Sheet: PATZ2
2019-09-18 PATZ2-PATZ2
Picture No	Cell No	Interaction(1/0)
1	1	1
2	1	1
2	2	1
3	1	1
3	2	1
3	3	1
4	1	1
4	2	1
4	3	0
5	1	1
6	1	0
6	2	0
6	3	0
6	4	0
7	1	0
7	2	0
7	3	0
8	1	1
8	2	0
8	3	0
9	1	1
9	2	1
9	3	0
9	4	0
9	5	0
10	1	1
11	1	1
11	2	1
11	3	0
12	1	1
12	2	1
12	3	0
13	1	1
13	2	0
14	1	1
14	2	1
14	3	1
15	1	1
15	2	1
15	3	1
15	4	1
15	5	1
16	1	1
16	2	0
16	3	0
17	1	1
17	2	1
17	3	1
17	4	1
17	5	0
17	6	0
18	1	1
18	2	1
18	3	1
19	1	1
19	2	1
19	3	1
19	4	1
20	1	1
21	1	1
21	2	1
22	1	1
22	2	1
22	3	1
23	1	1
24	1	1
24	2	1
25	1	1
25	2	1
25	3	1
25	4	1
25	5	1
25	6	1
25	7	1
25	8	0
25	9	0
26	1	1
26	2	1
27	1	1
28	1	1
28	2	1
28	3	1
29	1	1
29	2	1
29	3	1
30	1	1
30	2	1
30	3	1
30	4	0
30	5	0
31	1	1
32	1	1
32	2	1
32	3	1
32	4	1
32	5	0
32	6	0
33	1	0
33	2	0
34	1	1
34	2	1
34	3	1
35	1	1
35	2	1
35	3	1
35	4	0
36	1	1
36	2	0
36	3	0
Counts:	Counts
1	78
0	31

## Sheet: gfp PATZ1-rfp PATZ2
2020-03-12 bfp NCOR -gfp PATZ1 - rfp PATZ2
Picture No	Cell No	Interaction(1/0)
1	1	1
1	2	0
1	3	1
1	4	0
1	5	1
2	1	1
2	2	1
2	3	1
2	4	1
2	5	0
2	6	1
2	7	1
2	8	1
2	9	1
3	1	0
3	2	0
3	3	1
3	4	1
3	5	0
3	6	0
3	7	1
3	8	0
3	9	0
3	10	0
3	11	1
3	12	1
3	13	1
4	1	1
4	2	0
4	3	0
4	4	0
4	5	0
4	6	0
4	7	0
4	8	1
4	9	0
5	1	1
5	2	0
5	3	1
5	4	1
5	5	1
5	6	1
6	1	1
6	2	1
6	3	1
6	4	1
6	5	0
6	6	1
6	7	1
6	8	0
6	9	1
7	1	0
7	2	0
7	3	1
7	4	1
7	5	1
8	1	1
8	2	1
8	3	1
8	4	1
8	5	1
9	1	0
9	2	0
9	3	1
9	4	1
9	5	0
10	1	1
10	2	1
10	3	1
10	4	0
10	5	1
10	6	1
10	7	1
11	1	1
11	2	1
11	3	1
11	4	1
11	5	1
11	6	1
12	1	1
12	2	1
12	3	0
12	4	1
12	5	11
12	6	0
12	7	1
12	8	0
12	9	1
12	10	1
13	1	0
13	2	1
13	3	1
13	4	1
13	5	1
13	6	1
13	7	1
14	1	1
14	2	0
14	3	1
14	4	1
14	5	1
14	6	1
15	1	1
15	2	0
15	3	0
15	4	0
15	5	0
15	6	1
15	7	1
16	1	1
17	1	1
17	2	1
17	3	1
17	4	1
17	5	1
17	6	1
17	7	0
17	8	0
17	9	1
17	10	1
18	1	1
18	2	1
18	3	1
18	4	1
18	5	1
18	6	1
19	1	1
19	2	1
19	3	1
20	1	1
20	2	1
20	3	0
20	4	1
20	5	1
20	6	1
21	1	1
21	2	1
21	3	1
21	4	1
21	5	1
21	6	1
21	7	1
21	8	1
22	1	1
22	2	1
22	3	0
22	4	0
23	1	1
23	2	1
23	3	1
24	1	1
24	2	1
24	3	0
24	4	0
24	5	1
24	6	1
24	7	0
24	8	1
24	9	0
24	10	0
25	1	1
25	2	1
25	3	1
25	4	1
26	1	1
26	2	1
26	3	1
26	4	1
26	5	0
26	6	1
26	7	1
26	8	1
26	9	1
26	10	0
26	11	1
26	12	1
26	13	1
26	14	0
26	15	0
26	16	0
26	17	0
26	18	0
27	1	0
27	2	1
27	3	1
27	4	1
27	5	1
27	6	0
27	7	0
27	8	0
27	9	1
27	10	1
27	11	1
28	1	0
28	2	0
28	3	0
28	4	1
28	5	1
28	6	1
29	1	1
29	2	1
29	3	1
29	4	0
29	5	0
30	1	1
30	2	1
30	3	1
30	4	1
30	5	1
30	6	0
30	7	0
31	1	1
31	2	0
31	3	1
31	4	1
31	5	1
31	6	1
31	7	1
31	8	0
31	9	1
31	10	1
32	1	1
32	2	1
32	3	1
32	4	0
32	5	0
33	1	0
33	2	1
33	3	0
33	4	1
33	5	1
33	6	0
33	7	0
33	8	0
33	9	0
33	10	1
34	1	1
34	2	1
34	3	1
35	1	0
35	2	1
35	3	1
35	4	1
35	5	1
35	6	0
35	7	1
36	1	0
36	2	1
36	3	1
36	4	1
36	5	0
36	6	0
36	7	1
36	8	1
36	9	1
36	10	1
36	11	1
36	12	1
37	1	1
37	2	1
37	3	1
37	4	0
37	5	1
37	6	1
37	7	1
37	8	1
38	1	0
38	2	0
38	3	0
38	4	1
38	5	1
38	6	0
38	7	1
38	8	1
39	1	0
39	2	0
39	3	0
39	4	0
39	5	0
40	1	1
40	2	1
40	3	1
40	4	0
40	5	1
40	6	1
40	7	1
40	8	1
41	1	0
41	2	1
41	3	0
41	4	1
41	5	1
41	6	1
41	7	1
42	1	1							Counts:	Counts
42	2	1							1	339
42	3	1							0	165
43	1	1
43	2	1
43	3	0
43	4	0
43	5	1
43	6	1
43	7	1
43	8	1
43	9	1
44	1	0
44	2	0
44	3	1
44	4	1
44	5	1
45	1	0
45	2	0
45	3	0
45	4	0
45	5	1
45	6	1
46	1	0
46	2	0
47	1	1
47	2	1
47	3	1
47	4	1
47	5	1
47	6	0
47	7	1
47	8	1
47	9	0
47	10	0
48	1	0
48	2	1
48	3	0
48	4	0
48	5	1
48	6	1
48	7	1
48	8	1
48	9	1
48	10	1
48	11	1
48	12	0
49	1	1
49	2	1
49	3	0
50	1	0
50	2	0
50	3	1
50	4	0
50	5	0
50	6	1
50	7	0
50	8	0
51	1	1
51	2	1
51	3	1
52	1	0
52	2	1
52	3	0
52	4	1
52	5	1
53	1	0
53	2	0
53	3	1
53	4	1
53	5	1
53	6	1
54	1	1
54	2	1
55	1	1
55	2	1
55	3	0
55	4	0
55	5	0
56	1	1
56	2	1
56	3	0
56	4	1
56	5	1
57	1	1
57	2	1
57	3	1
57	4	1
57	5	1
57	6	0
58	1	1
58	2	1
58	3	1
58	4	1
59	1	0
59	2	1
59	3	1
59	4	0
59	5	0
59	6	0
59	7	1
59	8	0
60	1	1
60	2	1
60	3	1
61	1	1
61	2	1
61	3	1
61	4	1
61	5	0
61	6	1
62	1	1
62	2	0
62	3	0
62	4	0
63	1	0
64	1	0
64	2	0
64	3	1
64	4	1
64	5	1
64	6	1
64	7	1
64	8	1
64	9	1
65	1	0
65	2	0
65	3	1
65	4	1
66	1	0
66	2	0
66	3	1
66	4	1
66	5	1
67	1	1
67	2	1
68	1	1
68	2	1
68	3	1
68	4	1
69	1	1
69	2	1
69	3	1
69	4	1
69	5	0
69	6	0
69	7	1
70	1	1
70	2	1
70	3	1
70	4	1
70	5	0
70	6	0
71	1	0
71	2	0
71	3	0
71	4	1
71	5	1
71	6	1
71	7	1
72	1	1
73	1	0
74	1	0
74	2	0
74	3	1
74	4	1
74	5	1
75	1	1
75	2	0
75	3	1
75	4	1
76	1	1
76	2	1
76	3	1
76	4	1
76	5	1
76	6	0
77	1	0
77	2	0
77	3	0
78	1	1
78	2	1
78	3	1
78	4	1
78	5	1
78	6	1
79	1	0
79	2	1
79	3	1
79	4	1
79	5	1
80	1	0
80	2	0
80	3	1
80	4	1
80	5	0
81	1	1
81	2	0
81	3	0
81	4	0
81	5	1
81	6	0
81	7	1
81	8	1
81	9	0
81	10	0
82	1	1
82	2	1
82	3	1
82	4	1
82	5	1

## Sheet: gfp PATZ2-rfp PATZ1
2020-03-12 BFP NCOR - GFP PATZ1 - RFP PATZ2
Picture No	Cell No	Interaction(1/0)
1	1	1
1	2	1
2	1	0
2	2	1
2	3	1
2	4	1
2	5	1
2	6	0
3	1	1
3	2	1
3	3	1
3	4	1
3	5	1
3	6	1
3	7	1
3	8	1
4	1	1
4	2	1
5	1	1
5	2	1
6	1	1
6	2	0
6	3	1
6	4	1
6	5	1
6	6	1
7	1	1
7	2	1
7	3	1
8	1	1
8	2	1
8	3	1
8	4	1
8	5	1
8	6	1
9	1	1
9	2	1
9	3	1
9	4	1
9	5	1
10	1	1
10	2	1
10	3	1
11	1	1
11	2	1
11	3	1
11	4	1
11	5	1
11	6	1
12	1	1
12	2	1
12	3	1
12	4	1
12	5	1
12	6	1
12	7	1
13	1	1
14	1	1
14	2	1
14	3	1
15	1	0
15	2	1
15	3	1
15	4	1
15	5	1
15	6	1
15	7	1
15	8	1
16	1	1
16	2	1
16	3	1
16	4	1
16	5	1
16	6	1
16	7	1
16	8	1
16	9	1
16	10	1
17	1	1
17	2	1
17	3	1
17	4	1
17	5	1
18	1	1
18	2	1
18	3	1
18	4	1
18	5	1
19	1	1
19	2	1
19	3	1
19	4	1
19	5	1
19	6	1
19	7	1
20	1	1
20	2	1
20	3	1
20	4	1
20	5	1
20	6	1
20	7	1
20	8	1
20	9	1
21	1	1
21	2	1
21	3	1
21	4	1
22	1	0
22	2	1
22	3	1
22	4	1
22	5	1
22	6	1
23	1	1
23	2	1
23	3	1
23	4	1
24	1	1
24	2	1
24	3	1
24	4	1
25	1	0
25	2	1
25	3	1
25	4	1
25	5	1
25	6	1
26	1	1
26	2	1
26	3	1
26	4	1
26	5	1
27	1	1
27	2	1
27	3	1
27	4	1
28	1	1
29	1	1
29	2	1
29	3	1
30	1	1
30	2	1
30	3	1
30	4	1
30	5	1
30	6	1
30	7	1
30	8	1
30	9	1
31	1	1
31	2	1
31	3	1
32	1	1
32	2	1
32	3	1
32	4	1
32	5	1
32	6	1
32	7	1						Counts:	Counts
32	8	1						1	430
33	1	0						0	16
33	2	1
33	3	0
33	4	1
33	5	1
33	6	1
33	7	1
33	8	1
34	1	1
34	2	1
34	3	1
34	4	1
34	5	1
35	1	1
35	2	1
35	3	1
35	4	1
35	5	1
35	6	1
35	7	1
35	8	1
36	1	1
36	2	1
36	3	1
36	4	1
36	5	1
37	1	1
37	2	1
37	3	1
37	4	1
38	1	1
38	2	1
38	3	1
38	4	0
38	5	1
38	6	1
39	1	1
39	2	1
39	3	1
40	1	1
40	2	1
41	1	1
41	2	1
41	3	1
41	4	1
42	1	1
42	2	0
42	3	1
42	4	1
42	5	1
42	6	1
42	7	1
43	1	1
43	2	1
43	3	1
43	4	1
43	5	1
43	6	1
43	7	1
44	1	1
44	2	1
44	3	1
44	4	1
44	5	1
44	6	1
44	7	1
45	1	1
45	2	1
45	3	1
45	4	1
46	1	1
46	2	1
46	3	1
47	1	1
48	1	0
48	2	1
48	3	1
48	4	1
48	5	1
49	1	1
49	2	1
50	1	1
50	2	1
50	3	1
50	4	1
50	5	1
50	6	1
50	7	1
50	8	1
50	9	1
50	10	1
51	1	1
52	1	1
52	2	1
52	3	1
52	4	1
52	5	1
52	6	1
53	1	1
53	2	1
53	3	1
53	4	1
53	5	1
54	1	1
54	2	1
54	3	1
54	4	1
54	5	1
54	6	1
54	7	1
54	8	1
54	9	1
54	10	1
54	11	1
54	12	1
55	1	1
55	2	1
55	3	1
55	4	1
55	5	1
56	1	1
56	2	1
56	3	1
56	4	1
56	5	1
56	6	1
57	1	1
57	2	1
57	3	1
57	4	1
57	5	0
58	1	1
58	2	1
58	3	1
59	1	1
59	2	1
59	3	1
59	4	1
59	5	1
60	1	1
60	2	1
60	3	1
61	1	1
61	2	1
61	3	1
62	1	1
62	2	1
62	3	1
62	4	1
62	5	1
62	6	0
63	1	1
63	2	1
63	3	1
64	1	1
64	2	1
64	3	1
64	4	1
64	5	1
65	1	1
65	2	1
65	3	1
66	1	1
66	2	1
66	3	1
66	4	1
66	5	1
66	6	1
67	1	1
67	2	1
67	3	1
67	4	1
67	5	0
68	1	1
68	2	1
68	3	1
68	4	1
69	1	1
69	2	1
69	3	1
69	4	1
69	5	1
70	1	1
70	2	1
70	3	1
71	1	1
71	2	1
71	3	1
72	1	1
72	2	1
72	3	1
72	4	1
72	5	1
72	6	1
72	7	1
72	8	1
72	9	1
72	10	1
73	1	1
73	2	1
73	3	1
73	4	1
73	5	1
73	6	1
74	1	0
74	2	1
74	3	1
74	4	1
74	5	1
75	1	0
75	2	1
75	3	1
75	4	1
75	5	1
75	6	1
75	7	1
75	8	1
76	1	1
76	2	1
76	3	1
76	4	1
76	5	1
76	6	1
76	7	1
76	8	1
76	9	1
76	10	1
77	1	1
77	2	1
77	3	1
78	1	1
78	2	1
78	3	1
78	4	1
78	5	1
79	1	1
79	2	1
79	3	1
79	4	1
79	5	1
79	6	1
80	1	1
80	2	1
80	3	1
80	4	1
80	5	1
80	6	1
80	7	1
80	8	1
80	9	1
80	10	1
81	1	1
81	2	1
81	3	1
81	4	1
81	5	1
81	6	1
82	1	1
82	2	1
83	1	1
83	2	1
83	3	1
83	4	1
83	5	1
83	6	1
83	7	1
84	1	1
84	2	1
84	3	1
84	4	1
84	5	1
85	1	1
85	2	1
85	3	1
86	1	1
86	2	1
86	3	1
86	4	1
87	1	1
87	2	1
88	1	1
88	2	1
88	3	1
88	4	1
88	5	1

[truncated: 1 more sheets: final results]
