# Supplementary material for: Sibling rivalry among the ZBTB transcription factor family: homodimers versus heterodimers
Source: Life Sci Alliance. 2022 Sep 12;5(11):e202201474. doi: 10.26508/lsa.202201474 (PMC9468604; doi:10.26508/lsa.202201474)
Supplement: Supplementary file 3 [file LSA-2022-01474_TableS3.xlsx]

## Sheet: Sheet1
BCL6-BCL6						PATZ1-PATZ1						PATZ2-PATZ2						PLZF-PLZF						ThPOK-ThPOK						KAISO-KAISO						LRF-LRF						MIZ1-MIZ1						gfp PATZ1 - rfp PATZ2
Image number	Foci	GFP-positive	ratio	%		Image number	Foci	GFP-positive	ratio	%		Image number	Foci	GFP-positive	ratio	%		Image number	Foci	GFP-positive	ratio	%		Image number	Foci	GFP-positive	ratio	%		Image number	Foci	GFP-positive	ratio	%		Image number	Foci	GFP-positive	ratio	%		Image number	Foci	GFP-positive	ratio	%		Image number	Foci
1	20	28	0.714286	71.4286		1	24	34	0.705882	70.5882		1	1	1	1	100		1	18	32	0.5625	56.25		1	9	9	1	100		1	17	25	0.68	68		1	7	15	0.466667	46.6667		1	13	63	0.206349	20.6349		1	9
2	16	20	0.8	80		2	17	18	0.944444	94.4444		2	3	3	1	100		2	20	28	0.714286	71.4286		2	6	6	1	100		2	11	22	0.5	50		2	9	25	0.36	36		2	28	59	0.474576	47.4576		2	13
3	15	26	0.576923	57.6923		3	12	18	0.666667	66.6667		3	4	5	0.8	80		3	15	33	0.454545	45.4545		3	13	19	0.684211	68.4211		3	20	38	0.526316	52.6316		3	10	25	0.4	40		3	27	43	0.627907	62.7907		3	15
4	23	34	0.676471	67.6471		4	21	23	0.913043	91.3043		4	3	3	1	100		4	14	23	0.608696	60.8696		4	6	17	0.352941	35.2941		4	19	37	0.513514	51.3514		4	15	34	0.441176	44.1176		4	24	41	0.585366	58.5366		4	13
5	23	37	0.621622	62.1622		5	11	24	0.458333	45.8333		5	3	4	0.75	75		5	20	38	0.526316	52.6316		5	9	19	0.473684	47.3684		5	18	25	0.72	72		5	11	29	0.37931	37.931		5	15	33	0.454545	45.4545		5	9
6	21	32	0.65625	65.625		6	15	27	0.555556	55.5556		6	5	5	1	100		6	15	24	0.625	62.5		6	4	6	0.666667	66.6667		6	25	36	0.694444	69.4444		6	10	25	0.4	40		6	20	34	0.588235	58.8235		6	11
7	6	14	0.428571	42.8571		7	25	30	0.833333	83.3333		7	5	7	0.714286	71.4286		7	10	14	0.714286	71.4286		7	5	9	0.555556	55.5556		7	13	20	0.65	65		7	12	26	0.461538	46.1538		7	9	53	0.169811	16.9811		7	12
8	24	29	0.827586	82.7586		8	13	17	0.764706	76.4706		8	4	5	0.8	80		8	14	22	0.636364	63.6364		8	5	8	0.625	62.5		8	16	23	0.695652	69.5652		8	13	39	0.333333	33.3333		8	15	47	0.319149	31.9149		8	10
9	12	19	0.631579	63.1579		9	20	29	0.689655	68.9655		9	6	6	1	100		9	17	32	0.53125	53.125		9	7	10	0.7	70		9	19	23	0.826087	82.6087		9	12	37	0.324324	32.4324		9	11	30	0.366667	36.6667		9	9
10	13	21	0.619048	61.9048		10	19	25	0.76	76		10	1	2	0.5	50		10	9	15	0.6	60		10	6	8	0.75	75		10	21	34	0.617647	61.7647		10	15	32	0.46875	46.875		10	13	32	0.40625	40.625		10	11
11	6	10	0.6	60		11	16	23	0.695652	69.5652		11	3	4	0.75	75		11	16	30	0.533333	53.3333		11	6	11	0.545455	54.5455		11	21	33	0.636364	63.6364		11	18	28	0.642857	64.2857		11	23	42	0.547619	54.7619		11	14
12	12	16	0.75	75		12	14	24	0.583333	58.3333		12	4	7	0.571429	57.1429		12	13	36	0.361111	36.1111		12	12	13	0.923077	92.3077		12	17	23	0.73913	73.913		12	9	23	0.391304	39.1304		12	16	33	0.484848	48.4848		12	15
13	18	27	0.666667	66.6667		13	20	26	0.769231	76.9231		13	2	2	1	100		13	8	19	0.421053	42.1053		13	8	12	0.666667	66.6667		13	18	33	0.545455	54.5455		13	25	58	0.431034	43.1034		13	20	28	0.714286	71.4286		13	10
14	28	37	0.756757	75.6757		14	14	21	0.666667	66.6667		14	3	4	0.75	75		14	17	33	0.515152	51.5152		14	6	8	0.75	75		14	12	20	0.6	60		14	5	18	0.277778	27.7778		14	17	26	0.653846	65.3846		14	7
15	13	24	0.541667	54.1667		15	18	30	0.6	60		15	7	8	0.875	87.5		15	14	26	0.538462	53.8462		15	4	13	0.307692	30.7692		15	25	28	0.892857	89.2857		15	18	37	0.486486	48.6486		15	13	36	0.361111	36.1111		15	10
16	22	31	0.709677	70.9677		16	9	17	0.529412	52.9412		16	5	5	1	100		16	17	32	0.53125	53.125		16	11	13	0.846154	84.6154		16	28	41	0.682927	68.2927		16	19	33	0.575758	57.5758		16	10	15	0.666667	66.6667		16	3
17	18	23	0.782609	78.2609		17	19	29	0.655172	65.5172		17	9	11	0.818182	81.8182		17	18	37	0.486486	48.6486		17	11	17	0.647059	64.7059		17	21	28	0.75	75		17	20	46	0.434783	43.4783		17	17	32	0.53125	53.125		17	16
18	16	25	0.64	64		18	13	24	0.541667	54.1667		18	7	8	0.875	87.5		18	22	39	0.564103	56.4103		18	7	10	0.7	70		18	27	39	0.692308	69.2308		18	18	47	0.382979	38.2979		18	15	35	0.428571	42.8571		18	16
19	26	44	0.590909	59.0909		19	19	32	0.59375	59.375		19	4	5	0.8	80		19	19	34	0.558824	55.8824		19	2	4	0.5	50		19	30	70	0.428571	42.8571		19	17	37	0.459459	45.9459		19	14	26	0.538462	53.8462		19	4
20	20	22	0.909091	90.9091		20	16	28	0.571429	57.1429		20	1	1	1	100		20	11	31	0.354839	35.4839		20	10	14	0.714286	71.4286		20	16	24	0.666667	66.6667		20	17	29	0.586207	58.6207		20	15	38	0.394737	39.4737		20	10
21	31	36	0.861111	86.1111		21	16	25	0.64	64		21	5	6	0.833333	83.3333		21	30	57	0.526316	52.6316		21	10	14	0.714286	71.4286		21	27	42	0.642857	64.2857		21	12	21	0.571429	57.1429		21	18	39	0.461538	46.1538		21	13
22	15	23	0.652174	65.2174		22	17	33	0.515152	51.5152		22	3	3	1	100		22	7	27	0.259259	25.9259		22	9	10	0.9	90		22	25	42	0.595238	59.5238		22	9	20	0.45	45		22	23	34	0.676471	67.6471		22	11
23	20	28	0.714286	71.4286		23	25	35	0.714286	71.4286		23	2	2	1	100		23	17	26	0.653846	65.3846		23	10	17	0.588235	58.8235		23	23	31	0.741935	74.1935		23	16	27	0.592593	59.2593		23	16	29	0.551724	55.1724		23	7
24	21	32	0.65625	65.625		24	19	28	0.678571	67.8571		24	6	6	1	100		24	16	44	0.363636	36.3636		24	7	8	0.875	87.5		24	24	36	0.666667	66.6667		24	10	19	0.526316	52.6316		24	20	31	0.645161	64.5161		24	17
25	7	18	0.388889	38.8889		25	14	19	0.736842	73.6842		25	10	11	0.909091	90.9091		25	17	22	0.772727	77.2727		25	5	11	0.454545	45.4545		25	13	26	0.5	50		25	11	19	0.578947	57.8947		25	25	41	0.609756	60.9756		25	6
26	24	41	0.585366	58.5366		26	13	23	0.565217	56.5217		26	4	6	0.666667	66.6667		26	11	12	0.916667	91.6667		26	4	8	0.5	50		26	19	33	0.575758	57.5758		26	20	44	0.454545	45.4545		26	8	29	0.275862	27.5862		26	29
27	10	17	0.588235	58.8235		27	19	26	0.730769	73.0769		27	5	8	0.625	62.5		27	10	18	0.555556	55.5556		27	2	5	0.4	40		27	20	27	0.740741	74.0741		27	18	29	0.62069	62.069		27	8	21	0.380952	38.0952		27	21
28	10	11	0.909091	90.9091		28	11	20	0.55	55		28	4	4	1	100		28	20	34	0.588235	58.8235		28	6	12	0.5	50		28	19	26	0.730769	73.0769		28	19	30	0.633333	63.3333		28	17	29	0.586207	58.6207		28	9
29	26	39	0.666667	66.6667		29	18	38	0.473684	47.3684		29	3	5	0.6	60		29	25	41	0.609756	60.9756		29	7	10	0.7	70		29	23	37	0.621622	62.1622		29	14	25	0.56	56		29	11	33	0.333333	33.3333		29	6
30	13	19	0.684211	68.4211		30	18	24	0.75	75		30	7	9	0.777778	77.7778		30	22	30	0.733333	73.3333		30	14	22	0.636364	63.6364		30	29	46	0.630435	63.0435		30	19	37	0.513514	51.3514		30	22	31	0.709677	70.9677		30	10
31	12	21	0.571429	57.1429		31	13	16	0.8125	81.25		31	5	7	0.714286	71.4286		31	15	27	0.555556	55.5556		31	12	20	0.6	60		31	21	34	0.617647	61.7647		31	7	12	0.583333	58.3333		31	13	26	0.5	50		31	14
32	17	30	0.566667	56.6667		32	17	26	0.653846	65.3846		32	10	14	0.714286	71.4286		32	18	36	0.5	50		32	7	11	0.636364	63.6364		32	19	27	0.703704	70.3704		32	9	18	0.5	50		32	16	33	0.484848	48.4848		32	8
33	26	34	0.764706	76.4706		33	13	20	0.65	65		33	2	2	1	100		33	3	7	0.428571	42.8571		33	5	8	0.625	62.5		33	28	36	0.777778	77.7778		33	13	59	0.220339	22.0339		33	23	36	0.638889	63.8889		33	15
34	2	2	1	100		34	17	21	0.809524	80.9524		34	5	5	1	100		34	10	14	0.714286	71.4286		34	7	12	0.583333	58.3333		34	1	4	0.25	25		34	9	26	0.346154	34.6154		34	11	37	0.297297	29.7297		34	5
35	2	3	0.666667	66.6667		TOTAL	565	853	0.662368	66.2368		35	4	5	0.8	80		35	4	15	0.266667	26.6667		35	5	12	0.416667	41.6667		35	3	3	1	100		35	14	23	0.608696	60.8696		35	23	42	0.547619	54.7619		35	16
36	3	7	0.428571	42.8571								36	3	4	0.75	75		36	4	6	0.666667	66.6667		36	6	7	0.857143	85.7143		36	1	2	0.5	50		36	3	6	0.5	50		36	19	38	0.5	50		36	13
37	1	1	1	100								TOTAL	158	193	0.818653	81.8653		37	2	3	0.666667	66.6667		37	11	19	0.578947	57.8947		37	1	2	0.5	50		37	4	4	1	100		37	17	33	0.515152	51.5152		37	9
38	2	2	1	100														38	4	5	0.8	80		38	11	16	0.6875	68.75		38	1	1	1	100		38	2	2	1	100		38	16	32	0.5	50		38	13
39	3	3	1	100														TOTAL	542	1002	0.540918	54.0918		39	9	15	0.6	60		39	3	3	1	100		39	4	5	0.8	80		39	8	39	0.205128	20.5128		39	7
40	1	1	1	100																				40	4	8	0.5	50		40	2	2	1	100		40	6	8	0.75	75		40	24	56	0.428571	42.8571		40	11
41	1	1	1	100																				41	6	6	1	100		41	2	1	2	200		41	7	10	0.7	70		41	4	7	0.571429	57.1429		41	7
42	2	2	1	100																				42	11	11	1	100		42	1	2	0.5	50		42	4	7	0.571429	57.1429		42	4	20	0.2	20		42	7
43	2	2	1	100																				43	16	18	0.888889	88.8889		43	1	1	1	100		43	6	8	0.75	75		43	5	13	0.384615	38.4615		43	16
44	1	1	1	100																				44	10	11	0.909091	90.9091		44	1	1	1	100		44	1	1	1	100		44	3	10	0.3	30		44	8
45	3	3	1	100																				45	7	7	1	100		45	2	2	1	100		45	4	4	1	100		45	4	10	0.4	40		45	11
TOTAL	607	896	0.677455	67.7455																				46	6	9	0.666667	66.6667		46	4	4	1	100		46	2	4	0.5	50		TOTAL	693	1495	0.463545	46.3545		46	4
																								47	12	15	0.8	80		47	3	3	1	100		47	5	5	1	100								47	13
																								48	10	18	0.555556	55.5556		48	3	4	0.75	75		48	3	4	0.75	75								48	27
																								49	8	12	0.666667	66.6667		49	2	2	1	100		49	4	6	0.666667	66.6667								49	9
																								50	15	24	0.625	62.5		50	2	2	1	100		50	4	5	0.8	80								50	14
																								TOTAL	399	602	0.662791	66.2791		51	1	1	1	100		51	2	2	1	100								51	6
																														52	2	3	0.666667	66.6667		52	7	8	0.875	87.5								52	8
																														53	1	1	1	100		53	6	7	0.857143	85.7143								53	7
																														54	1	1	1	100		54	3	3	1	100								54	6
																														TOTAL	722	1110	0.65045	65.045		55	5	7	0.714286	71.4286								55	10
																																				56	3	4	0.75	75								56	8
																																				TOTAL	565	1162	0.486231	48.6231								57	12
																																																58	10
																																																59	12
																																																60	5
																																																61	13
																																																62	7
																																																63	5
																																																64	13
																																																65	7
																																																66	10
																																																67	8
																																																68	7
																																																69	8
																																																70	11
																																																71	10
																																																72	3
																																																73	8
																																																74	14
																																																75	8
																																																76	15
																																																77	7
																																																78	11
																																																79	8
																																																80	12
																																																81	15
																																																82	7
																																																TOTAL	864
[truncated: 8 more columns]
